# Supplementary material for: Phenotypic and Molecular Study of Multidrug-Resistant Escherichia coli Isolates Expressing Diverse Resistance and Virulence Genes from Broilers in Tunisia
Source: Antibiotics (Basel). 2025 Sep 15;14(9):931. doi: 10.3390/antibiotics14090931 (PMC12466712; doi:10.3390/antibiotics14090931)
Supplement: Supplementary file 1 [file antibiotics-14-00931-s001.zip]

Archive with 1 entries (1 files):
- antibiotics-3799029-supplementary.pdf
